# Supplementary material for: Revealing the Effect of Heat Treatment on the Spectral Pattern of Unifloral Honeys Using Aquaphotomics
Source: Molecules. 2022 Jan 25;27(3):780. doi: 10.3390/molecules27030780 (PMC8839790; doi:10.3390/molecules27030780)
Supplement: Supplementary file 1 [file molecules-27-00780-s001.zip]

Archive with 1 entries (1 files):
- molecules-1527588-supplementary materials.pdf
